# Supplementary material for: Image-based honey bee larval viral and bacterial diagnosis using machine learning
Source: Sci Rep. 2025 Aug 21;15:30717. doi: 10.1038/s41598-025-16261-5 (PMC12370910; doi:10.1038/s41598-025-16261-5)
Supplement: Supplementary file 1 — Supplementary Material 1 [file 41598_2025_16261_MOESM1_ESM.xlsx]

## Sheet: S1 Primers
Title: Image-Based Honey Bee Larvae Viral and Bacterial Diagnosis Using Machine Learning
Authors: Duan C. Copeland1, Brendon M. Mott1, Oliver L. Kortenkamp1,2, Robert J. Erickson1, Nathan O. Allen1,2, and Kirk E. Anderson1*
Table S1 Primers
Bacterial/Viral Primer(s)	Forward (5' to 3')	Reverse (5' to 3')	Reference
Deformed wing virus - A (DWV-A)	GAGATTGAAGCGCATGAACA	TGAATTCAGTGTCGCCCATA	Posada-Florez et al., 2020
Deformed wing virus - B (DWV-B)	CTGTAGTTAAGCGGTTATTAGAA	GGTGCTTCTGGAATAGCGGAA	Posada-Florez et al., 2020
Acute bee paralysis virus (ABPV)	TCATACCTGCCGATCAAG	CTGAATAATACTGTGCGTATC	Traynor et al., 2016
Black queen cell virus (BQCV)	AGTGGCGGAGATGTATGC	GGAGGTGAAGTGGCTATATC	Traynor et al., 2016
Chronic bee paralysis virus (CBPV)	CAACCTGCCTCAACACAG	AATCTGGCAAGGTTGACTGG	Traynor et al., 2016
Israeli acute paralysis virus (IAPV)	CCATGCCTGGCGATTCAC	CTGAATAATACTGTGCGTATC	Traynor et al., 2016
Kashmir bee virus (KBV)	TGAACGTCGACCTATTGAAAAA	TCGATTTTCCATCAAATGAGC	Traynor et al., 2016
Sacbrood virus (SBV)	TTGGAACTACGCATTCTCTG	GCTCTAACCTCGCATCAAC	Traynor et al., 2016
European Foulbrood (EFB)	ACGCCTTAGAGATAAGGTTTC	GCTTAGCCTCGCGGTCTTGCGTC	Evans et al.

## Sheet: S2. Sample augmentation script
Title: Image-Based Honey Bee Larvae Viral and Bacterial Diagnosis Using Machine Learning
Authors: Duan C. Copeland1, Brendon M. Mott1, Oliver L. Kortenkamp1,2, Robert J. Erickson1, Nathan O. Allen1,2, and Kirk E. Anderson1*
S2 image Augmentation Script
import os
import random
import time
import uuid
from pathlib import Path
import numpy as np
import cv2
import albumentations as alb
from albumentations import (
RandomRotate90, RandomFlip, RandomBrightnessContrast,
HueSaturationValue, ShiftScaleRotate, CoarseDropout,
GridDistortion, OpticalDistortion, Compose
)
import matplotlib.pyplot as plt
from tqdm import tqdm
import json
from datetime import datetime
# Set random seeds for reproducibility
random.seed(42)
np.random.seed(42)
# Configuration
SOURCE_DIR = "" # Update this to your source image directory
OUTPUT_DIR = "" # Update this to your output directory for augmented images
CATEGORIES = ["EFB", "VIR"]
IMG_SIZE = 224 # Standard size for transfer learning models
AUGMENTATIONS_PER_IMAGE = 6 # Number of augmented versions per original image
SAVE_AUGMENTED_IMAGES = True # Set to False to only preview augmentations
def create_augmentation_pipeline():
"""
Create an augmentation pipeline suitable for honey bee larvae images.
Focus on brightness/contrast adjustments to simulate field conditions.
Returns:
Compose: Albumentations composition of transformations
"""
return Compose([
# Geometric transformations
RandomRotate90(p=0.5),
RandomFlip(p=0.5),
ShiftScaleRotate(
shift_limit=0.1,
scale_limit=0.1,
rotate_limit=45,
p=0.5
),
# Lighting conditions (simulating different field photography conditions)
RandomBrightnessContrast(
brightness_limit=0.2, # Simulate different lighting
contrast_limit=0.2, # Simulate different camera settings
p=0.8
),
# Optional: Add slight distortions to simulate camera variations
OpticalDistortion(distort_limit=0.05, shift_limit=0.05, p=0.1),
# Optional: Simulate partial occlusions
CoarseDropout(
max_holes=3,
max_height=20,
max_width=20,
fill_value=0,
p=0.1
),
])
def visualize_image(image, title="Image"):
"""
Display an image using matplotlib.
Args:
image: Image array (BGR or RGB)
title: Title for the plot
"""
# Convert BGR to RGB if needed (OpenCV uses BGR)
if len(image.shape) == 3:
image_rgb = cv2.cvtColor(image, cv2.COLOR_BGR2RGB)
else:
image_rgb = image
plt.figure(figsize=(6, 6))
plt.imshow(image_rgb)
plt.title(title)
plt.axis('off')
plt.show()
def preview_augmentations(image_path, augmentation_pipeline, num_previews=6):
"""
Preview augmentations on a single image.
Args:
image_path: Path to the image
augmentation_pipeline: Albumentations pipeline
num_previews: Number of augmented versions to show
"""
# Load image
image = cv2.imread(image_path)
if image is None:
print(f"Error loading image: {image_path}")
return
# Resize to standard size
image = cv2.resize(image, (IMG_SIZE, IMG_SIZE))
# Create figure for subplots
fig, axes = plt.subplots(2, 3, figsize=(15, 10))
axes = axes.ravel()
# Show original
axes[0].imshow(cv2.cvtColor(image, cv2.COLOR_BGR2RGB))
axes[0].set_title("Original")
axes[0].axis('off')
# Show augmented versions
for i in range(1, min(num_previews, 6)):
augmented = augmentation_pipeline(image=image)['image']
axes[i].imshow(cv2.cvtColor(augmented, cv2.COLOR_BGR2RGB))
axes[i].set_title(f"Augmented {i}")
axes[i].axis('off')
plt.tight_layout()
plt.show()
def create_augmented_dataset(source_dir, output_dir, augmentation_pipeline,
augmentations_per_image=6, preview_only=False):
"""
Create augmented dataset from source images.
Args:
source_dir: Directory containing original images
output_dir: Directory to save augmented images
augmentation_pipeline: Albumentations pipeline
augmentations_per_image: Number of augmented versions per image
preview_only: If True, only show previews without saving
"""
# Create output directories
if not preview_only:
Path(output_dir).mkdir(parents=True, exist_ok=True)
for category in CATEGORIES:
Path(output_dir, category).mkdir(exist_ok=True)
# Statistics
stats = {category: {'original': 0, 'augmented': 0} for category in CATEGORIES}
# Process each category
for category in CATEGORIES:
print(f"\nProcessing {category} images...")
category_path = Path(source_dir, category)
if not category_path.exists():
print(f"Warning: Category path does not exist: {category_path}")
continue
# Get all image files
image_files = list(category_path.glob("*.jpg")) + \
list(category_path.glob("*.jpeg")) + \
list(category_path.glob("*.png"))
if not image_files:
print(f"No images found in {category_path}")
continue
print(f"Found {len(image_files)} images in {category}")
stats[category]['original'] = len(image_files)
# Process each image
for img_path in tqdm(image_files, desc=f"Augmenting {category}"):
try:
# Load image
image = cv2.imread(str(img_path))
if image is None:
print(f"Error loading: {img_path}")
continue
# Resize to standard size
image = cv2.resize(image, (IMG_SIZE, IMG_SIZE))
# Save original (resized) if not preview mode
if not preview_only:
base_name = img_path.stem
# Save original
original_path = Path(output_dir, category, f"{base_name}_original.jpg")
cv2.imwrite(str(original_path), image)
stats[category]['augmented'] += 1
# Generate augmented versions
for i in range(augmentations_per_image):
augmented = augmentation_pipeline(image=image)['image']
if not preview_only:
# Create unique filename
aug_name = f"{base_name}_aug_{i+1}_{uuid.uuid4().hex[:8]}.jpg"
aug_path = Path(output_dir, category, aug_name)
cv2.imwrite(str(aug_path), augmented)
stats[category]['augmented'] += 1
except Exception as e:
print(f"Error processing {img_path}: {e}")
continue
# Print statistics
print("\n=== Augmentation Statistics ===")
total_original = 0
total_augmented = 0
for category, counts in stats.items():
print(f"{category}:")
print(f" Original images: {counts['original']}")
print(f" Augmented images: {counts['augmented']}")
print(f" Augmentation factor: {counts['augmented'] / counts['original']:.1f}x"
if counts['original'] > 0 else " No images processed")
total_original += counts['original']
total_augmented += counts['augmented']
print(f"\nTotal original images: {total_original}")
print(f"Total augmented images: {total_augmented}")
print(f"Overall augmentation factor: {total_augmented / total_original:.1f}x"
if total_original > 0 else "No images processed")
# Save statistics to JSON
if not preview_only:
stats_file = Path(output_dir, 'augmentation_stats.json')
with open(stats_file, 'w') as f:
json.dump({
'timestamp': datetime.now().isoformat(),
'source_dir': str(source_dir),
'output_dir': str(output_dir),
'augmentations_per_image': augmentations_per_image,
'statistics': stats
}, f, indent=2)
print(f"\nStatistics saved to: {stats_file}")
def load_and_prepare_dataset(data_dir, img_size=224, shuffle=True):
"""
Load images from directory and prepare for training.
Args:
data_dir: Directory containing category subdirectories
img_size: Target image size
shuffle: Whether to shuffle the dataset
Returns:
tuple: (X, y) where X is image array and y is labels
"""
print(f"\nLoading dataset from: {data_dir}")
training_data = []
for category in CATEGORIES:
path = Path(data_dir, category)
if not path.exists():
print(f"Warning: Path does not exist: {path}")
continue
class_num = CATEGORIES.index(category)
image_files = list(path.glob("*.jpg")) + \
list(path.glob("*.jpeg")) + \
list(path.glob("*.png"))
print(f"Loading {len(image_files)} images from {category}...")
for img_path in tqdm(image_files, desc=category):
try:
img_array = cv2.imread(str(img_path))
if img_array is None:
continue
# Resize image
resized = cv2.resize(img_array, (img_size, img_size))
training_data.append([resized, class_num])
except Exception as e:
print(f"Error loading {img_path}: {e}")
continue
if shuffle:
random.shuffle(training_data)
print(f"Dataset shuffled")
# Separate features and labels
X = []
y = []
for features, label in training_data:
X.append(features)
y.append(label)
# Convert to numpy arrays
X = np.array(X, dtype=np.float32)
y = np.array(y, dtype=np.int32)
print(f"\nDataset shape: {X.shape}")
print(f"Labels shape: {y.shape}")
print(f"Class distribution: {np.bincount(y)}")
return X, y
def main():
"""Main execution function."""
print("=== Honey Bee Disease Image Augmentation ===")
# Check if paths are set
if not SOURCE_DIR or not OUTPUT_DIR:
print("\nERROR: Please set SOURCE_DIR and OUTPUT_DIR variables!")
print("SOURCE_DIR should point to your original images directory")
print("OUTPUT_DIR should point to where augmented images will be saved")
return
# Create augmentation pipeline
augmentation_pipeline = create_augmentation_pipeline()
# Preview augmentations on a sample image
print("\n1. Previewing augmentations...")
sample_category = CATEGORIES[0]
sample_path = Path(SOURCE_DIR, sample_category)
if sample_path.exists():
sample_images = list(sample_path.glob("*.jpg"))[:1]
if sample_images:
print(f"Showing augmentation preview for: {sample_images[0]}")
preview_augmentations(str(sample_images[0]), augmentation_pipeline)
# Ask user if they want to proceed
response = input("\nProceed with full dataset augmentation? (y/n): ")
if response.lower() == 'y':
# Create augmented dataset
print("\n2. Creating augmented dataset...")
create_augmented_dataset(
SOURCE_DIR,
OUTPUT_DIR,
augmentation_pipeline,
augmentations_per_image=AUGMENTATIONS_PER_IMAGE,
preview_only=False
)
# Load and prepare the augmented dataset
print("\n3. Loading augmented dataset...")
X, y = load_and_prepare_dataset(OUTPUT_DIR)
# Save prepared dataset
print("\n4. Saving prepared dataset...")
np.save(Path(OUTPUT_DIR, 'X_augmented.npy'), X)
np.save(Path(OUTPUT_DIR, 'y_augmented.npy'), y)
print(f"Dataset saved to {OUTPUT_DIR}")
else:
print("Augmentation cancelled.")
if __name__ == "__main__":
main()

## Sheet: S3. Sample Training Script
Title: Image-Based Honey Bee Larvae Viral and Bacterial Diagnosis Using Machine Learning
Authors: Duan C. Copeland1, Brendon M. Mott1, Oliver L. Kortenkamp1,2, Robert J. Erickson1, Nathan O. Allen1,2, and Kirk E. Anderson1*
S3 Sample training Script
import os
import numpy as np
import tensorflow as tf
from tensorflow.keras import layers, models, optimizers
from tensorflow.keras.callbacks import EarlyStopping, ModelCheckpoint, LearningRateScheduler
from sklearn.model_selection import train_test_split
from sklearn.metrics import classification_report, confusion_matrix, roc_curve, auc
import matplotlib.pyplot as plt
import seaborn as sns
# Set random seeds for reproducibility
np.random.seed(42)
tf.random.set_seed(42)
# Define the paths for each class
# Update these paths to your local directory structure
EFB_PATH = ""
VIR_PATH = ""
# Model parameters
IMG_HEIGHT = 224
IMG_WIDTH = 224
BATCH_SIZE = 32
EPOCHS = 50
NUM_CLASSES = 2
VALIDATION_SPLIT = 0.2
# Class names for display
CLASS_NAMES = ['EFB', 'VIR']
def create_dataset(efb_path, vir_path):
"""
Create dataset from directory paths.
Args:
efb_path (str): Path to EFB images
vir_path (str): Path to viral infection images
Returns:
tuple: Arrays of file paths and corresponding labels
"""
data = []
labels = []
# Process each class
for i, path in enumerate([efb_path, vir_path]):
if not os.path.exists(path):
raise ValueError(f"Path does not exist: {path}")
image_files = [f for f in os.listdir(path) if f.lower().endswith(('.jpg', '.jpeg', '.png'))]
print(f"Found {len(image_files)} images in {CLASS_NAMES[i]} directory")
for img_name in image_files:
img_path = os.path.join(path, img_name)
data.append(img_path)
labels.append(i)
return np.array(data), np.array(labels)
def preprocess_image(file_path):
"""
Preprocess a single image for ResNet50V2.
Args:
file_path (tf.Tensor): Path to image file
Returns:
tf.Tensor: Preprocessed image
"""
img = tf.io.read_file(file_path)
img = tf.image.decode_jpeg(img, channels=3)
img = tf.image.resize(img, [IMG_HEIGHT, IMG_WIDTH])
img = tf.keras.applications.resnet_v2.preprocess_input(img)
return img
def lr_schedule(epoch):
"""
Learning rate schedule function.
Args:
epoch (int): Current epoch number
Returns:
float: Learning rate for current epoch
"""
initial_lr = 0.001
if epoch > 20:
return initial_lr * 0.01
elif epoch > 10:
return initial_lr * 0.1
return initial_lr
def create_model():
"""
Create ResNet50V2-based model for binary classification.
Note: Data augmentation was performed offline using separate augmentation script.
Returns:
tf.keras.Model: Compiled model
"""
# Load pre-trained ResNet50V2
base_model = tf.keras.applications.ResNet50V2(
input_shape=(IMG_HEIGHT, IMG_WIDTH, 3),
include_top=False,
weights='imagenet'
)
# Freeze base model initially
base_model.trainable = False
# Build model
model = models.Sequential([
base_model, # <-- Removed create_data_augmentation() from here
layers.GlobalAveragePooling2D(),
layers.Dropout(0.5),
layers.Dense(256, activation='relu', kernel_regularizer=tf.keras.regularizers.l2(0.01)),
layers.Dropout(0.5),
layers.Dense(128, activation='relu', kernel_regularizer=tf.keras.regularizers.l2(0.01)),
layers.Dense(NUM_CLASSES, activation='softmax', name='predictions')
], name='honey_bee_disease_classifier')
return model
def plot_training_history(history, y_true, y_pred, save_path='training_results.png'):
"""
Plot comprehensive training history and results.
Args:
history: Keras training history object
y_true: True labels
y_pred: Predicted labels
save_path: Path to save the figure
"""
fig, axs = plt.subplots(2, 2, figsize=(20, 15))
# Accuracy plot
axs[0, 0].plot(history.history['accuracy'], label='Training Accuracy', linewidth=2)
axs[0, 0].plot(history.history['val_accuracy'], label='Validation Accuracy', linewidth=2)
axs[0, 0].set_title('Model Accuracy', fontsize=16)
axs[0, 0].set_xlabel('Epoch', fontsize=14)
axs[0, 0].set_ylabel('Accuracy', fontsize=14)
axs[0, 0].legend(fontsize=12)
axs[0, 0].grid(True, alpha=0.3)
# Loss plot
axs[0, 1].plot(history.history['loss'], label='Training Loss', linewidth=2)
axs[0, 1].plot(history.history['val_loss'], label='Validation Loss', linewidth=2)
axs[0, 1].set_title('Model Loss', fontsize=16)
axs[0, 1].set_xlabel('Epoch', fontsize=14)
axs[0, 1].set_ylabel('Loss', fontsize=14)
axs[0, 1].legend(fontsize=12)
axs[0, 1].grid(True, alpha=0.3)
# Learning rate plot
epochs = len(history.history['loss'])
lr_history = [lr_schedule(epoch) for epoch in range(epochs)]
axs[1, 0].plot(lr_history, linewidth=2)
axs[1, 0].set_title('Learning Rate Schedule', fontsize=16)
axs[1, 0].set_xlabel('Epoch', fontsize=14)
axs[1, 0].set_ylabel('Learning Rate', fontsize=14)
axs[1, 0].set_yscale('log')
axs[1, 0].grid(True, alpha=0.3)
# Confusion Matrix
cm = confusion_matrix(y_true, y_pred)
sns.heatmap(cm, annot=True, fmt='d', cmap='Blues', ax=axs[1, 1],
cbar_kws={'label': 'Count'}, annot_kws={'size': 14})
axs[1, 1].set_title('Confusion Matrix', fontsize=16)
axs[1, 1].set_xlabel('Predicted', fontsize=14)
axs[1, 1].set_ylabel('True', fontsize=14)
axs[1, 1].set_xticklabels(CLASS_NAMES, fontsize=12)
axs[1, 1].set_yticklabels(CLASS_NAMES, fontsize=12)
plt.tight_layout()
plt.savefig(save_path, dpi=300, bbox_inches='tight')
plt.close()
print(f"Training history plot saved to {save_path}")
def plot_roc_curve(y_true, y_scores, save_path='roc_curve.png'):
"""
Plot ROC curve.
Args:
y_true: True labels
y_scores: Prediction scores
save_path: Path to save the figure
"""
fpr, tpr, _ = roc_curve(y_true, y_scores[:, 1])
roc_auc = auc(fpr, tpr)
plt.figure(figsize=(8, 6))
plt.plot(fpr, tpr, color='darkorange', lw=2, label=f'ROC curve (AUC = {roc_auc:.2f})')
plt.plot([0, 1], [0, 1], color='navy', lw=2, linestyle='--', label='Random Classifier')
plt.xlim([0.0, 1.0])
plt.ylim([0.0, 1.05])
plt.xlabel('False Positive Rate', fontsize=12)
plt.ylabel('True Positive Rate', fontsize=12)
plt.title('Receiver Operating Characteristic (ROC) Curve', fontsize=14)
plt.legend(loc="lower right", fontsize=12)
plt.grid(True, alpha=0.3)
plt.savefig(save_path, dpi=300, bbox_inches='tight')
plt.close()
print(f"ROC curve saved to {save_path}")
def main():
"""Main training pipeline."""
print("=== Honey Bee Disease Classification Training ===")
print(f"TensorFlow version: {tf.__version__}")
# Load dataset
print("\nLoading dataset...")
try:
data, labels = create_dataset(EFB_PATH, VIR_PATH)
print(f"Total images loaded: {len(data)}")
print(f"Class distribution: EFB={np.sum(labels==0)}, VIR={np.sum(labels==1)}")
except Exception as e:
print(f"Error loading dataset: {e}")
return
# Convert labels to categorical
labels_categorical = tf.keras.utils.to_categorical(labels, num_classes=NUM_CLASSES)
# Split the data
train_data, val_data, train_labels, val_labels = train_test_split(
data, labels_categorical,
test_size=VALIDATION_SPLIT,
random_state=42,
stratify=labels
)
print(f"\nTraining samples: {len(train_data)}")
print(f"Validation samples: {len(val_data)}")
# Create tf.data datasets
train_dataset = tf.data.Dataset.from_tensor_slices((train_data, train_labels))
train_dataset = train_dataset.map(
lambda x, y: (preprocess_image(x), y),
num_parallel_calls=tf.data.AUTOTUNE
)
train_dataset = train_dataset.batch(BATCH_SIZE).prefetch(tf.data.AUTOTUNE)
val_dataset = tf.data.Dataset.from_tensor_slices((val_data, val_labels))
val_dataset = val_dataset.map(
lambda x, y: (preprocess_image(x), y),
num_parallel_calls=tf.data.AUTOTUNE
)
val_dataset = val_dataset.batch(BATCH_SIZE).prefetch(tf.data.AUTOTUNE)
# Create and compile model
print("\nCreating model...")
model = create_model()
model.compile(
optimizer=optimizers.Adam(learning_rate=0.001),
loss='categorical_crossentropy',
metrics=['accuracy']
)
print(model.summary())
# Setup callbacks
callbacks = [
EarlyStopping(
monitor='val_accuracy',
patience=10,
restore_best_weights=True,
verbose=1
),
ModelCheckpoint(
'best_model_resnet50v2_efb_vir.h5',
save_best_only=True,
monitor='val_accuracy',
verbose=1
),
LearningRateScheduler(lr_schedule, verbose=1)
]
# Train the model
print("\nStarting training...")
history = model.fit(
train_dataset,
epochs=EPOCHS,
validation_data=val_dataset,
callbacks=callbacks,
verbose=1
)
# Evaluate model
print("\nEvaluating model...")
val_loss, val_accuracy = model.evaluate(val_dataset, verbose=1)
print(f"Final validation accuracy: {val_accuracy:.4f}")
print(f"Final validation loss: {val_loss:.4f}")
# Generate predictions
predictions = model.predict(val_dataset, verbose=1)
y_pred = np.argmax(predictions, axis=1)
y_true = np.argmax(val_labels, axis=1)
# Print classification report
print("\nClassification Report:")
print(classification_report(y_true, y_pred, target_names=CLASS_NAMES))
# Print confusion matrix
print("\nConfusion Matrix:")
cm = confusion_matrix(y_true, y_pred)
print(cm)
# Generate visualizations
plot_training_history(history, y_true, y_pred)
plot_roc_curve(y_true, predictions)
# Save the final model
model.save('final_model_resnet50v2_efb_vir')
print("\nModel saved successfully!")
return model, history
if __name__ == "__main__":
model, history = main()

## Sheet: S4. qPCR pools
Title: Image-Based Honey Bee Larvae Viral and Bacterial Diagnosis Using Machine Learning
Authors: Duan C. Copeland1, Brendon M. Mott1, Oliver L. Kortenkamp1,2, Robert J. Erickson1, Nathan O. Allen1,2, and Kirk E. Anderson1*
S4 qPCR pool data
Operation	n= larvae pooled	Phenotype	Graph color code	EFB Ct	ABPV Ct	IAPV Ct	KBV Ct	CBPV1 Ct	SacBV Ct	BQCV Ct	DWVA Ct	DWVB Ct
DWVA- site	10	Diseased		33.1323	34.2131	35.2145	>40.00	35.6109	34.1344	33.6745	13.4969	32.1676
DWVA- site	10	Diseased		32.9003	32.4471	32.4825	35.9557	34.3024	33.3279	28.8732	11.065	31.3405
DWVA- site	10	Healthy		30.3995	32.7065	33.536	32.7176	>40.00	31.8781	30.1274	35.4649	33.2054
EFB-site	10	Diseased		12.4546	35.168	29.9579	35.5268	34.8218	32.2889	29.2003	34.0843	35.0212
EFB-site	10	Diseased		15.5312	34.8752	30.5936	35.1045	34.6122	34.075	32.6031	33.3578	35.4127
EFB-site	10	Healthy		34.0458	35.6425	32.233	34.2062	34.1337	>40.00	33.4451	>40.00	33.4816
Example of ABPV+DWV hive								Example of EFB hive:

## Sheet: S5. Microbiota
Title: Image-Based Honey Bee Larvae Viral and Bacterial Diagnosis Using Machine Learning
Authors: Duan C. Copeland1, Brendon M. Mott1, Oliver L. Kortenkamp1,2, Robert J. Erickson1, Nathan O. Allen1,2, and Kirk E. Anderson1*
S4 Sample microbiotas
Sample_ID	State/ Origin	Site-level disease category (EFB / Varroosis / etc.)	Hive diagnosis (EFB/PMS/HH/etc)	MI--Indvd. Detailed Phenotype (D cats vs. instar)	BactQ Avg Cq	Total 16S copies (normalized to 16S cell #)	# of cells in DNA Ex.	M_plutonius	Bo_apis	A_kunkeii	P_alvei	Lachnospiraceae	E_faecalis	L_panisapium	F_perrara	S_marcescens	F_fructosus	Bombella2	G_apicola	L_apis	A_apinorum	B_asteroides	S_epidermidis	Providencia	P_dendritiformis	S_alvi	Bacteria_uncclassified	Fructobacillus2	Ba_apis	Gilliamella	SUM_OTHER
542	MI	EFB	EFB	Melty	11.0741	1.05062e+09	5.25312e+08	8.22661e+07	2.94067e+06	3.67988e+07	1	1	31816.6	1	4546.09	1	18181.3	4546.09	1	2273.54	1	1	1	1	11818.2	1	4329.65	1	1	1	25972.9
543	MI	EFB	EFB	Melty	8.45283	5.7507e+09	2.87535e+09	5.59336e+08	168623	1.27282e+08	1	1	61318.2	1	1	1	15330.3	1	1	1	1	1	1	1	1	1	1	1	1	1	145994
545	MI	EFB	EFB	BrownBlob	10.6616	1.37292e+09	6.86459e+08	9.8141e+07	3.53105e+06	5.575e+07	1	1	167669	1	1	1	2503.51	2503.51	1	1	1	1	1	1	1	1	1	1	1	1	78651.4
546	MI	EFB	EFB	TwistedLarva	11.7034	6.98577e+08	3.49289e+08	4.97145e+07	1584.41	6.29439e+06	1	1	2.9632e+07	1	1584.41	1	1	1	1	1584.41	1	1	1	1	634.366	1	1	1	1	1	96513.9
547	MI	EFB	EFB	Melty	9.81269	2.3808e+09	1.1904e+09	1.11394e+08	39916.5	6.12584e+07	1	1	174631	1	1	1	109769	1	1	1.09154e+08	3992.55	1	1	38015.8	1	1	1	1	1	1	104542
548	MI	EFB	EFB	Melty, Yellow	9.4608	2.9911e+09	1.49555e+09	1.76995e+08	1.71464e+07	1.41919e+08	1	1	138039	1	1	1	167619	1	1	1.40011e+06	7888.91	1	1	1	1	1	1	1	1	1	600985
549	MI	EFB	EFB	BrownBlob	9.00042	4.03176e+09	2.01588e+09	3.18284e+08	135153	1.48014e+08	1	1	175699	1	1	1	6758.62	1	1	1	1	1	1	1	43249.8	1	1	1	1	1	231691
550	MI	EFB	EFB	Melty, Prepupae	13.4134	2.30471e+08	1.15235e+08	2.85243e+07	2979.85	30087.4	1043.6	1	3724.56	1	4096.92	1	373.356	1	1	745.712	1	745.712	1	1	1	1	1	1	1	1	220932
551	MI	EFB	EFB	TwistedLarva, yellow	9.60655	2.72134e+09	1.36067e+09	1.63718e+08	1.51716e+07	1.28744e+08	29266	1	11553	1	1	1	1	3851.66	1	1	3081.53	1	1	1	1	1	1	1	1	1	242042
552	MI	EFB	EFB	Melty	10.4053	1.62112e+09	8.10558e+08	9.80925e+07	139156	8.34104e+07	9913.38	1	26688.2	1	1	1	1	1	1	1	1	1	1	1	1	1	1	1	1	1	88958.2
669	MI	virus	DWVA	WhiteBlob	26.3065	53869.8	26934.9	7.73191	1	1585.4	1.06568	1758.49	1	1	1	1	280.621	2007.6	1.16419	1	23.4616	1	15.5584	1	1	4.11967	12.1026	8.71707	1	1	517.348
670	MI	virus	DWVA	WhiteBlob	19.8118	3.63523e+06	1.81762e+06	52.336	1	986.651	6.86697	278961	15.6674	52.336	8.33371	1	45.0023	1651.08	8.33371	1	71.4036	1	45.0023	1	1	157514	105.767	1	1	8.33371	608.65
671	MI	virus	DWVA	WhiteBlob	18.6197	7.87559e+06	3.9378e+06	108.842	1	71660.1	26.8822	335195	1	1	1	1	389.232	2351.96	524524	1	70.0191	1	15.379	1	1	22.5685	165.331	173.548	1	1	14297.8
672	MI	virus	DWVA	WhiteBlob	24.627	160088	80044.1	24.8178	1	113.712	1.96202	18358.9	1	1.07758	1	1	3.56021	409.859	18.1457	1	1	1	12.327	1	1	1	8.38879	21.9472	1	1.07758	90.2565
673	MI	virus	DWVA	WhiteBlob	18.5971	7.99187e+06	3.99593e+06	89.9599	1	2335.31	8.11679	44701.2	1	303.463	1	1	107.752	20657.5	915700	1	157.569	1	119.613	1	1	1	1	18.792	1	623.719	10710.1
674	MI	virus	DWVA	WhiteBlob	24.2899	199213	99606.7	1.7952	1	1014.32	2.31208	13934.3	1	81.5139	1	1	8.75319	8683.29	11.0394	1	2.43136	1	1.06627	1	1	3.2862	14.348	1	1	1	193.552
675	MI	virus	DWVA	WhiteBlob	20.5411	2.26541e+06	1.13271e+06	6.39692	1	2276.34	5.31754	63031.9	1	1	1	1	71.16	168.305	212435	1	9.63507	1	1	1	1	11.7938	1	6.39692	1	1	1368.22
676	MI	virus	DWVA	Capped, Prepupae	28.4743	13206.9	6603.46	1.03784	1.0227	1.03027	1.00908	642.652	1	1	1.11352	1.00432	1	1.04541	23.7048	1	1	1	59.8458	1	1	1.00757	244.871	1	1	1	581.76
677	MI	virus	DWVA	TwistedLarva	17.7247	1.40725e+07	7.03623e+06	38.3846	75.7692	5025.49	1	1.10438e+06	1	1	38.3846	1	38.3846	55666.7	463196	150.538	60.8154	75.7692	25.9231	1	1	2468.38	143.418	1	75.7692	1	67791.7
678	MI	virus	DWVA	Prepupae	28.0839	17011.9	8505.97	71.8	1	48.201	122.783	1383.34	1	21.9267	4.15556	1	1	1.06157	1.03848	1	1	1	5.6692	1	1	1.10005	1	1	1	1	200.515

## Sheet: FigS1 EFB images 542-552
Title: Image-Based Honey Bee Larvae Viral and Bacterial Diagnosis Using Machine Learning
Authors: Duan C. Copeland1, Brendon M. Mott1, Oliver L. Kortenkamp1,2, Robert J. Erickson1, Nathan O. Allen1,2, and Kirk E. Anderson1*
Figure S1 Sample EFB images from sample microbiotas

## Sheet: FigS2DWVB images 669-678
Title: Image-Based Honey Bee Larvae Viral and Bacterial Diagnosis Using Machine Learning
Authors: Duan C. Copeland1, Brendon M. Mott1, Oliver L. Kortenkamp1,2, Robert J. Erickson1, Nathan O. Allen1,2, and Kirk E. Anderson1*
Figure S1 Sample DWV images from sample microbiotas
